# Supplementary material for: Fine-Tuning Florigen Increases Field Yield Through Improving Photosynthesis in Soybean
Source: Front Plant Sci. 2021 Aug 16;12:710754. doi: 10.3389/fpls.2021.710754 (PMC8415793; doi:10.3389/fpls.2021.710754)
Supplement: Supplementary Figure 1 — GmFTL-RNAi reduces the mRNA abundance of GmFTL3 and GmFTL4 in different transgenic lines. WT and GmFTL-RNAi lines #1, #3, #4, and #5 grew in growth room, and the first trifoliolate leaves were harvested to investigate gene expression at ZT4 by RT-qPCR. GmACT11 was used as a reference gene. Among these transgenic lines, line #1 shows slight change in GmFTL3 and GmFTL4 expressions. Error bars indicate the standard deviation of the mean of three replicates. An asterisk indicates significant difference compared with wild-type plant (∗∗, P < 0.01. Student’s t-test, n ≥ 5 plants). [file Data_Sheet_1.zip]

Archive with 4 entries (4 files):
- Supplementary Figures S1-S14.PDF
- Supplementary Table S1.docx
- Supplementary Table S2.xlsx
- Supplementary Table S3.docx
