# Supplementary material for: Fine-Tuning Florigen Increases Field Yield Through Improving Photosynthesis in Soybean
Source: Front Plant Sci. 2021 Aug 16;12:710754. doi: 10.3389/fpls.2021.710754 (PMC8415793; doi:10.3389/fpls.2021.710754)
Supplement: Supplementary Figure 1 — GmFTL-RNAi reduces the mRNA abundance of GmFTL3 and GmFTL4 in different transgenic lines. WT and GmFTL-RNAi lines #1, #3, #4, and #5 grew in growth room, and the first trifoliolate leaves were harvested to investigate gene expression at ZT4 by RT-qPCR. GmACT11 was used as a reference gene. Among these transgenic lines, line #1 shows slight change in GmFTL3 and GmFTL4 expressions. Error bars indicate the standard deviation of the mean of three replicates. An asterisk indicates significant difference compared with wild-type plant (∗∗, P < 0.01. Student’s t-test, n ≥ 5 plants). [file Data_Sheet_1.zip › Supplementary Table S2.xlsx]

## Sheet: Table S2
Table S2 Transcriptome analysis of GmFTL-RNAi#4 leaves at ZT1. Note: light green for chloroplast genes, green for chroloplast proteins encoded by nuclear genes, organge for mitochondria genes, bule for other nuclear genes.( Inf#, no detective in wild type; Name#,no detective in the GmFTL-RNAi line)
#ID in soybean	At homolog	log2FC	Annotation
Glyma.16G218400	AT1G20230	Name#	| Pentatricopeptide repeat (PPR) superfamily protein | chr1:7009570-7011852 FORWARD LENGTH=760
Glyma.05G113300	AT5G46580	6.90339	| pentatricopeptide (PPR) repeat-containing protein | chr5:18897510-18899645 REVERSE LENGTH=711
Glyma.15G208300	ATCG00220	5.73938	PSBM | photosystem II reaction center protein M | chrC:28707-28811 REVERSE LENGTH=34
Glyma.04G095000	ATCG00270	5.64088	PSBD | photosystem II reaction center protein D | chrC:32711-33772 FORWARD LENGTH=353
Glyma.15G114600	ATCG00730	5.57159	PETD | photosynthetic electron transfer D | chrC:76481-77672 FORWARD LENGTH=160
Glyma.07G028100	ATCG00530	5.53713	YCF10 | CemA-like proton extrusion protein-related | chrC:60741-61430 FORWARD LENGTH=229
Glyma.12G232300	ATCG00640	5.42513	RPL33 | ribosomal protein L33 | chrC:67488-67688 FORWARD LENGTH=66
Glyma.01G095900	ATCG00300	4.97144	YCF9 | YCF9 | chrC:35751-35939 FORWARD LENGTH=62
Glyma.U016600	ATCG00350	4.68381	PSAA | Photosystem I, PsaA/PsaB protein | chrC:39605-41857 REVERSE LENGTH=750
Glyma.05G074900	ATCG00280	4.63881	photosystem II reaction center protein C
Glyma.05G094500	ATCG01250	4.32061	NDHB
Glyma.13G068600	ATCG00440	4.31638	NDHC | NADH:ubiquinone/plastoquinone oxidoreductase, chain 3 protein | chrC:50001-50363 REVERSE LENGTH=120
Glyma.11G114700	ATCG00280	4.29136	PSBC | photosystem II reaction center protein C | chrC:33720-35141 FORWARD LENGTH=473
Glyma.12G096200	ATCG00150	4.0356	ATPI | ATPase, F0 complex, subunit A protein | chrC:14021-14770 REVERSE LENGTH=249
Glyma.02G184000	ATCG00470	3.96124	ATPE | ATP synthase epsilon chain | chrC:52265-52663 REVERSE LENGTH=132
Glyma.15G188400	ATCG00700	3.84522	PSBN | photosystem II reaction center protein N | chrC:74249-74380 REVERSE LENGTH=43
Glyma.06G217900	ATCG00270	3.44549	PSBD | photosystem II reaction center protein D | chrC:32711-33772 FORWARD LENGTH=353
Glyma.20G045200	ATCG01280	3.43205	YCF2
Glyma.06G229000	ATCG00140	3.42079	ATPH | ATP synthase subunit C family protein | chrC:13262-13507 REVERSE LENGTH=81
Glyma.08G281300	ATCG00680	3.38679	PSBB | photosystem II reaction center protein B | chrC:72371-73897 FORWARD LENGTH=508
Glyma.06G224500	ATCG00350	3.27711	PSAA | Photosystem I, PsaA/PsaB protein | chrC:39605-41857 REVERSE LENGTH=750
Glyma.08G050600	ATCG00430	3.224	PSBG | photosystem II reaction center protein G | chrC:49257-49934 REVERSE LENGTH=225
Glyma.01G153500	ATCG00270	2.9732	PSBD | photosystem II reaction center protein D | chrC:32711-33772 FORWARD LENGTH=353
Glyma.19G120800	ATCG01310	2.9012	RPL2
Glyma.U009000	ATCG01300	2.8586	RPL23
Glyma.03G031100	ATCG00160	2.72837	RPS2 | ribosomal protein S2 | chrC:15013-15723 REVERSE LENGTH=236
Glyma.U009100	ATCG00800	2.65937	| structural constituent of ribosome | chrC:82826-83482 REVERSE LENGTH=218
Glyma.19G083500	ATCG01080	2.65416	NDHG | NADH:ubiquinone/plastoquinone oxidoreductase, chain 6 | chrC:118377-118907 REVERSE LENGTH=176
Glyma.04G150600	ATCG00170	2.5645	RPOC2 | DNA-directed RNA polymerase family protein | chrC:15938-20068 REVERSE LENGTH=1376
Glyma.10G078900	ATCG01310	2.27835	RPL2
Glyma.19G109600	ATCG00140	2.27803	ATPH | ATP synthase subunit C family protein | chrC:13262-13507 REVERSE LENGTH=81
Glyma.12G231900	ATCG00130	2.24041	ATPF | ATPase, F0 complex, subunit B/B', bacterial/chloroplast | chrC:11529-12798 REVERSE LENGTH=184
Glyma.12G232000	ATCG00120	2.21738	ATPA | ATP synthase subunit alpha | chrC:9938-11461 REVERSE LENGTH=507
Glyma.16G065300	ATCG01280	2.18069	YCF2
Glyma.18G078500	ATCG00820	2.03771	RPS19 | ribosomal protein S19 | chrC:84005-84283 REVERSE LENGTH=92
Glyma.19G081000	ATCG01080	2.02979	NDHG | NADH:ubiquinone/plastoquinone oxidoreductase, chain 6 | chrC:118377-118907 REVERSE LENGTH=176
Glyma.18G262700	ATCG01110	1.92995	NDHH | NAD(P)H dehydrogenase subunit H | chrC:122011-123192 REVERSE LENGTH=393
Glyma.18G155600	ATCG01100	1.84038	NDHA | NADH dehydrogenase family protein | chrC:119847-122009 REVERSE LENGTH=360
Glyma.18G155800	ATCG01130	1.54696	YCF1
Glyma.20G084200	ATCG01110	1.29209	NDHH | NAD(P)H dehydrogenase subunit H | chrC:122011-123192 REVERSE LENGTH=393
Glyma.13G038800	ATCG01130	1.22399	YCF1
Glyma.20G066700	AT3G51010	-1.32917	| unknown protein; FUNCTIONS IN: molecular_function unknown; INVOLVED IN: biological_process unknown; LOCATED IN:
Glyma.08G259600	ATCG01130	Inf#	YCF1
Glyma.13G069300	AT5G40140	2.63325	| RING/U-box superfamily protein with ARM repeat domain | chr5:16057347-16058999 FORWARD LENGTH=550
Glyma.14G136300	AT3G09150	2.33016	Phytochromobilin:ferredoxin oxidoreductase / Phytochromobilin synthase
Glyma.19G064200	AT1G23110	1.48808	| unknown protein; FUNCTIONS IN: molecular_function unknown; LOCATED IN: chloroplast; BEST Arabidopsis thaliana p
Glyma.19G098500	AT3G02040	1.72804	SRG3 | senescence-related gene 3 | chr3:348505-349909 REVERSE LENGTH=361
Glyma.07G030500	AT5G20190	1.69372	| Tetratricopeptide repeat (TPR)-like superfamily protein | chr5:6814093-6815171 FORWARD LENGTH=290
Glyma.05G152100	AT4G13930	1.35615	SHM4 | serine hydroxymethyltransferase 4 | chr4:8048013-8050021 REVERSE LENGTH=471
Glyma.06G031700	AT1G19480	1.44496	| DNA glycosylase superfamily protein | chr1:6744520-6745653 FORWARD LENGTH=377
Glyma.11G000600	AT1G49750	1.07998	| Leucine-rich repeat (LRR) family protein | chr1:18411177-18412779 REVERSE LENGTH=494
Glyma.18G058200	AT5G58470	1.32723	TAF15b | TBP-associated factor 15B | chr5:23638566-23640854 REVERSE LENGTH=422
Glyma.17G046600	AT1G19250	1.02837	FMO1 | flavin-dependent monooxygenase 1 | chr1:6650656-6653053 REVERSE LENGTH=530
Glyma.11G060900	AT2G23670	1.31754	YCF37 | homolog of Synechocystis YCF37 | chr2:10063307-10063810 REVERSE LENGTH=167
Glyma.02G255000	AT2G45960	1.265	PIP1B, TMP-A, ATHH2, PIP1;2 | plasma membrane intrinsic protein 1B | chr2:18910450-18911744 FORWARD LENGTH=301
Glyma.19G190800	AT3G52960	1.25323	| Thioredoxin superfamily protein | chr3:19639699-19640403 FORWARD LENGTH=234
Glyma.17G130100	AT4G09650	1.09793	ATPD | ATP synthase delta-subunit gene | chr4:6100799-6101503 FORWARD LENGTH=234
Glyma.11G133800	AT5G12860	1.08196	DiT1 | dicarboxylate transporter 1 | chr5:4059850-4061919 REVERSE LENGTH=556
Glyma.11G084400	AT4G35630	1.07126	PSAT | phosphoserine aminotransferase | chr4:16904205-16905497 FORWARD LENGTH=430
Glyma.14G151400	AT1G75630	1.09015	AVA-P4 | vacuolar H+-pumping ATPase 16 kDa proteolipid subunit 4 | chr1:28400662-28402032 FORWARD LENGTH=200
Glyma.11G063900	AT4G36810	1.12939	GGPS1 | geranylgeranyl pyrophosphate synthase 1 | chr4:17343513-17344628 FORWARD LENGTH=371
Glyma.13G229200	AT5G64270	1.12032	| splicing factor, putative | chr5:25706909-25710718 FORWARD LENGTH=1269
Glyma.20G158300	AT4G25570	1.10922	ACYB-2 | Cytochrome b561/ferric reductase transmembrane protein family | chr4:13053887-13055518 REVERSE LENGTH=239
Glyma.03G246300	AT3G04790	1.10912	| Ribose 5-phosphate isomerase, type A protein | chr3:1313365-1314195 FORWARD LENGTH=276
Glyma.03G152200	AT2G31670	1.102	UP3. Located in chloroplast.
Glyma.06G067400	AT4G32260	1.09841	| ATPase, F0 complex, subunit B/B', bacterial/chloroplast | chr4:15573859-15574586 REVERSE LENGTH=219
Glyma.02G174400	AT3G57785	1.08878	| unknown protein; BEST Arabidopsis thaliana protein match is: unknown protein (TAIR:AT2G42310
Glyma.05G241200	AT2G09990	1.08153	| Ribosomal protein S5 domain 2-like superfamily protein | chr2:3781442-3781882 FORWARD LENGTH=146
Glyma.13G136400	AT3G09630	1.06721	| Ribosomal protein L4/L1 family | chr3:2953813-2955444 FORWARD LENGTH=405
Glyma.13G352200	AT1G73030	1.06668	VPS46
Glyma.15G016400	AT1G79850	1.06534	RPS17, CS17, PRPS17 | ribosomal protein S17 | chr1:30041473-30041922 REVERSE LENGTH=149
Glyma.03G166700	AT3G04400	1.04295	emb2171 | Ribosomal protein L14p/L23e family protein | chr3:1167611-1168308 FORWARD LENGTH=125
Glyma.14G202100	AT3G02660	1.04019	emb2768 | Tyrosyl-tRNA synthetase, class Ib, bacterial/mitochondrial | chr3:570221-571756 REVERSE LENGTH=511
Glyma.17G050600	AT2G31670	1.03197	| Stress responsive alpha-beta barrel domain protein | chr2:13472699-13473490 REVERSE LENGTH=263
Glyma.13G142500	AT5G03370	1.03171	| acylphosphatase family | chr5:825798-827020 REVERSE LENGTH=171
Glyma.08G311400	AT3G25660	1.02997	| Amidase family protein | chr3:9339640-9342044 REVERSE LENGTH=537
Glyma.02G126500	AT1G26220	1.02851	| Acyl-CoA N-acyltransferases (NAT) superfamily protein | chr1:9071157-9071750 FORWARD LENGTH=197
Glyma.10G039900	AT3G04400	1.01234	emb2171 | Ribosomal protein L14p/L23e family protein | chr3:1167611-1168308 FORWARD LENGTH=125
Glyma.04G196100	AT3G48560	1.01117	CSR1, ALS, AHAS, TZP5, IMR1 | chlorsulfuron/imidazolinone resistant 1 | chr3:18001530-18003542 REVERSE LENGTH=670
Glyma.12G112900	AT2G20690	1.00842	| lumazine-binding family protein | chr2:8923342-8924621 FORWARD LENGTH=271
Glyma.16G141700	AT4G36810	1.00693	GGPS1 | geranylgeranyl pyrophosphate synthase 1 | chr4:17343513-17344628 FORWARD LENGTH=371
Glyma.10G089300	AT1G51400	1.00481	| Photosystem II 5 kD protein | chr1:19052172-19052492 REVERSE LENGTH=106
Glyma.13G341500	AT3G20820	1.00176	| Leucine-rich repeat (LRR) family protein | chr3:7280930-7282027 FORWARD LENGTH=365
Glyma.20G142000	AT5G54770	-1.05063	THI1, TZ, THI4 | thiazole biosynthetic enzyme, chloroplast (ARA6) (THI1) (THI4) | chr5:22246634-22247891 FORWARD L
Glyma.15G275600	AT1G51400	-1.44044	| Photosystem II 5 kD protein | chr1:19052172-19052492 REVERSE LENGTH=106
Glyma.11G187700	AT3G44620	-1.68874	| protein tyrosine phosphatases;protein tyrosine phosphatases | chr3:16193858-16195422 FORWARD LENGTH=262
Glyma.10G251500	AT5G54770	-2.81521	THI1, TZ, THI4 | thiazole biosynthetic enzyme, chloroplast (ARA6) (THI1) (THI4) | chr5:22246634-22247891 FORWARD L
Glyma.12G085500	AT1G08250	-3.3956	ADT6 | arogenate dehydratase 6 | chr1:2588994-2590235 REVERSE LENGTH=413
Glyma.02G189000	ATMG00370	2.36005	ORF199 | Ycf1 protein | chrM:104954-105553 REVERSE LENGTH=199
Glyma.01G114300	ATMG00370	1.91679	ORF199 | Ycf1 protein | chrM:104954-105553 REVERSE LENGTH=199
Glyma.02G084300	AT5G42130	1.88536	| Mitochondrial substrate carrier family protein | chr5:16835572-16836810 REVERSE LENGTH=412
Glyma.10G128100	AT2G33220	1.35758	| GRIM-19 protein | chr2:14078974-14079929 FORWARD LENGTH=143
Glyma.12G025500	AT1G76200	1.19519	| unknown protein; Has 96 Blast hits to 96 proteins in 48 species: Archae - 0; Bacteria - 0; Metazoa - 0; Fungi -
Glyma.09G129000	AT5G52840	1.12637	| NADH-ubiquinone oxidoreductase-related | chr5:21413718-21414794 FORWARD LENGTH=169
Glyma.05G134900	AT4G20150	1.09661	| unknown protein; FUNCTIONS IN: molecular_function unknown; INVOLVED IN: biological_process unknown; LOCATED IN:
Glyma.09G271600	AT3G08610	1.09543	| unknown protein; Has 40 Blast hits to 40 proteins in 15 species: Archae - 0; Bacteria - 0; Metazoa - 0; Fungi -
Glyma.11G099500	AT1G76200	1.07478	| unknown protein; Has 96 Blast hits to 96 proteins in 48 species: Archae - 0; Bacteria - 0; Metazoa - 0; Fungi -
Glyma.13G327800	AT1G61560	1.03777	MLO6 | Seven transmembrane MLO family protein | chr1:22708875-22711488 REVERSE LENGTH=521
Glyma.15G242000	AT3G59190	Name#	| F-box/RNI-like superfamily protein | chr3:21884740-21886101 FORWARD LENGTH=388
Glyma.03G220000	AT1G02570	Name#	| unknown protein; BEST Arabidopsis thaliana protein match is: unknown protein (TAIR:AT1G02575
Glyma.16G118000	AT5G14650	4.35938	| Pectin lyase-like superfamily protein | chr5:4724509-4726328 FORWARD LENGTH=435
Glyma.05G219100	#N/A	3.0554	FAMILY NOT NAMED
Glyma.08G240400	AT3G01090	2.54466	AKIN10, KIN10 | SNF1 kinase homolog 10 | chr3:31437-33977 REVERSE LENGTH=512
Glyma.09G232500	AT2G43640	2.43882	| Signal recognition particle, SRP9/SRP14 subunit | chr2:18097614-18098619 REVERSE LENGTH=112
Glyma.03G224200	AT3G62140	2.36084	| CONTAINS InterPro DOMAIN/s: NEFA-interacting nuclear protein NIP30, N-terminal (InterPro:IPR019331); Has 398 Bl
Glyma.20G238000	AT3G16785	2.35824	PLDP1, PLDZ1, PLDZETA1, PLD ZETA 1 | phospholipase D P1 | chr3:5711329-5718696 FORWARD LENGTH=1096
Glyma.09G098100	AT5G48600	2.19655	SMC3 | structural maintenance of chromosome 3 | chr5:19701908-19709091 FORWARD LENGTH=1244
Glyma.06G278200	AT5G45890	2.15612	SAG12 | senescence-associated gene 12 | chr5:18613300-18614759 FORWARD LENGTH=346
Glyma.08G298700	AT1G26945	2.13734	KDR | basic helix-loop-helix (bHLH) DNA-binding superfamily protein | chr1:9351571-9352474 FORWARD LENGTH=94
Glyma.03G105400	AT2G44670	1.91769	| Protein of unknown function (DUF581) | chr2:18425279-18425673 FORWARD LENGTH=93
Glyma.14G179800	AT1G02070	1.85998	| unknown protein; BEST Arabidopsis thaliana protein match is: unknown protein (TAIR:AT3G60520
Glyma.07G117300	AT2G44670	1.80567	| Protein of unknown function (DUF581) | chr2:18425279-18425673 FORWARD LENGTH=93
Glyma.08G056400	AT3G17790	1.72501	ATACP5, ATPAP17, PAP17 | purple acid phosphatase 17 | chr3:6089779-6090988 FORWARD LENGTH=338
Glyma.13G236100	AT2G33850.1	1.71429	FAMILY NOT NAMED
Glyma.19G041400	AT3G02440	1.68289	TBL20 | TRICHOME BIREFRINGENCE-LIKE 20 | chr3:500804-502229 REVERSE LENGTH=373
Glyma.09G032400	#N/A	1.65898	FAMILY NOT NAMED
Glyma.11G037600	AT5G47180	1.58867	| Plant VAMP (vesicle-associated membrane protein) family protein | chr5:19161384-19163265 REVERSE LENGTH=220
Glyma.13G003200	AT5G42050	1.5486	| DCD (Development and Cell Death) domain protein | chr5:16815630-16816932 FORWARD LENGTH=349
Glyma.09G147500	AT5G62140	1.53137	| unknown protein; FUNCTIONS IN: molecular_function unknown; INVOLVED IN: biological_process unknown; LOCATED IN:
Glyma.10G222500	AT1G71695	1.50042	| Peroxidase superfamily protein | chr1:26964359-26966557 FORWARD LENGTH=358
Glyma.05G054700	AT1G12500	1.49276	| Nucleotide-sugar transporter family protein | chr1:4263542-4264957 REVERSE LENGTH=361
Glyma.19G160400	AT3G54560	1.46016	HTA11 | histone H2A 11 | chr3:20196532-20197466 FORWARD LENGTH=136
Glyma.04G004500	AT4G34950	1.45375	| Major facilitator superfamily protein | chr4:16642544-16644759 REVERSE LENGTH=567
Glyma.19G172500	AT5G59970	1.45003	| Histone superfamily protein | chr5:24146352-24146663 REVERSE LENGTH=103
Glyma.08G095800	AT1G14920	1.4484	GAI, RGA2 | GRAS family transcription factor family protein | chr1:5149414-5151015 FORWARD LENGTH=533
Glyma.11G110100	AT4G38920	1.42574	AVA-P3, ATVHA-C3, VHA-C3 | vacuolar-type H(+)-ATPase C3 | chr4:18147330-18148853 FORWARD LENGTH=164
Glyma.08G109100	AT3G23820	1.42444	GAE6 | UDP-D-glucuronate 4-epimerase 6 | chr3:8603645-8605027 FORWARD LENGTH=460
Glyma.02G085300	AT3G57490	1.42338	| Ribosomal protein S5 family protein | chr3:21279824-21280887 REVERSE LENGTH=276
Glyma.01G104800	AT3G53950	1.41065	| glyoxal oxidase-related protein | chr3:19975704-19977341 FORWARD LENGTH=545
Glyma.05G246700	AT1G18260	1.38559	| HCP-like superfamily protein | chr1:6279047-6282008 REVERSE LENGTH=678
Glyma.12G159600	AT3G15010	1.37664	| RNA-binding (RRM/RBD/RNP motifs) family protein | chr3:5052844-5054058 FORWARD LENGTH=404
Glyma.01G165400	AT4G38660	1.36802	| Pathogenesis-related thaumatin superfamily protein | chr4:18066448-18067792 REVERSE LENGTH=323
Glyma.18G035000	AT3G11410	1.36073	ATPP2CA, AHG3, PP2CA | protein phosphatase 2CA | chr3:3584181-3585649 REVERSE LENGTH=399
Glyma.10G286700	AT5G64920	1.35349	CIP8 | COP1-interacting protein 8 | chr5:25944338-25945342 REVERSE LENGTH=334
Glyma.06G076900	AT2G24540	1.35283	AFR | Galactose oxidase/kelch repeat superfamily protein | chr2:10426414-10427532 FORWARD LENGTH=372
Glyma.09G134500	AT5G23950	1.34488	| Calcium-dependent lipid-binding (CaLB domain) family protein | chr5:8082789-8083448 FORWARD LENGTH=219
Glyma.02G300200	AT5G47640	1.31049	NF-YB2 | nuclear factor Y, subunit B2 | chr5:19309414-19309986 FORWARD LENGTH=190
Glyma.18G046900	AT1G65720	1.29771	| unknown protein; FUNCTIONS IN: molecular_function unknown; INVOLVED IN: biological_process unknown; LOCATED IN:
Glyma.16G213500	AT3G19950	1.28797	| RING/U-box superfamily protein | chr3:6942853-6943839 FORWARD LENGTH=328
Glyma.11G019500	AT3G57490	1.28562	| Ribosomal protein S5 family protein | chr3:21279824-21280887 REVERSE LENGTH=276
Glyma.08G131500	AT5G57290	1.28509	| 60S acidic ribosomal protein family | chr5:23207049-23207835 REVERSE LENGTH=119
Glyma.02G211400	AT1G12680	1.25132	PEPKR2 | phosphoenolpyruvate carboxylase-related kinase 2 | chr1:4320123-4322269 REVERSE LENGTH=470
Glyma.02G267400	AT1G50640	1.23831	ERF3, ATERF3 | ethylene responsive element binding factor 3 | chr1:18757602-18758279 REVERSE LENGTH=225
Glyma.03G217600	AT3G62660	1.22817	GATL7 | galacturonosyltransferase-like 7 | chr3:23173419-23174504 FORWARD LENGTH=361
Glyma.05G174300	AT5G57290	1.21448	| 60S acidic ribosomal protein family | chr5:23207049-23207835 REVERSE LENGTH=119
Glyma.08G053600	AT1G18250	1.2137	ATLP-1 | Pathogenesis-related thaumatin superfamily protein | chr1:6277024-6278005 REVERSE LENGTH=244
Glyma.10G217900	AT1G22710	1.20876	SUC2, SUT1, ATSUC2 | sucrose-proton symporter 2 | chr1:8030911-8032970 REVERSE LENGTH=512
Glyma.16G156800	AT1G22710	1.20699	SUC2, SUT1, ATSUC2 | sucrose-proton symporter 2 | chr1:8030911-8032970 REVERSE LENGTH=512
Glyma.05G140400	AT1G14920	1.19341	GAI, RGA2 | GRAS family transcription factor family protein | chr1:5149414-5151015 FORWARD LENGTH=533
Glyma.11G234300	AT3G10985	1.18948	SAG20, WI12, ATWI-12 | senescence associated gene 20 | chr3:3442776-3443108 FORWARD LENGTH=110
Glyma.19G254500	AT4G01070	1.17993	GT72B1 | UDP-Glycosyltransferase superfamily protein | chr4:461850-463300 REVERSE LENGTH=349
Glyma.15G064800	AT4G21350	1.17528	B80, PUB8 | plant U-box 8 | chr4:11356143-11357267 REVERSE LENGTH=374
Glyma.20G162000	AT4G25640	1.16919	DTX35 | detoxifying efflux carrier 35 | chr4:13076576-13078965 REVERSE LENGTH=514
Glyma.12G128600	AT2G42620	1.16708	MAX2, ORE9, PPS | RNI-like superfamily protein | chr2:17756170-17758251 FORWARD LENGTH=693.MAX2 is identical to ORE9, a proposed regulator of leaf senescence
Glyma.08G208700	AT1G80310	1.16658	| sulfate transmembrane transporters | chr1:30194951-30196345 FORWARD LENGTH=464
Glyma.03G242900	AT1G08830	1.15886	CSD1 | copper/zinc superoxide dismutase 1 | chr1:2827700-2829053 FORWARD LENGTH=152
Glyma.20G249100	AT5G63440	1.15172	| Protein of unknown function (DUF167) | chr5:25406409-25408195 FORWARD LENGTH=213
Glyma.17G111400	AT5G20250	1.14803	DIN10 | Raffinose synthase family protein | chr5:6833730-6836635 FORWARD LENGTH=844
Glyma.08G029000	AT2G19570	1.13773	CDA1, AT-CDA1, DESZ | cytidine deaminase 1 | chr2:8470598-8471503 REVERSE LENGTH=301
Glyma.12G030800	AT2G21060	1.13608	ATGRP2B, ATCSP4, GRP2B | glycine-rich protein 2B | chr2:9036983-9037588 REVERSE LENGTH=201
Glyma.04G075700	AT2G24540	1.13345	AFR | Galactose oxidase/kelch repeat superfamily protein | chr2:10426414-10427532 FORWARD LENGTH=372
Glyma.05G131300	AT4G19950	1.12706	| unknown protein; BEST Arabidopsis thaliana protein match is: unknown protein (TAIR:AT5G44860
Glyma.08G348400	AT3G07220	1.12688	| SMAD/FHA domain-containing protein | chr3:2297968-2299407 FORWARD LENGTH=320
Glyma.01G167500	AT3G51160	1.12071	MUR1, MUR_1, GMD2 | NAD(P)-binding Rossmann-fold superfamily protein | chr3:19007232-19008353 REVERSE LENGTH=373
Glyma.11G076000	AT4G36130	1.11345	| Ribosomal protein L2 family | chr4:17097613-17098656 FORWARD LENGTH=258
Glyma.12G003900	AT5G51550	1.10565	EXL3 | EXORDIUM like 3 | chr5:20939793-20940806 REVERSE LENGTH=337
Glyma.04G196200	AT3G48590	1.09841	HAP5A, ATHAP5A, NF-YC1 | nuclear factor Y, subunit C1 | chr3:18008893-18009938 REVERSE LENGTH=234
Glyma.18G002200	AT3G23820	1.09664	GAE6 | UDP-D-glucuronate 4-epimerase 6 | chr3:8603645-8605027 FORWARD LENGTH=460
Glyma.19G252400	AT2G04520	1.0937	| Nucleic acid-binding, OB-fold-like protein | chr2:1574802-1575239 REVERSE LENGTH=145
Glyma.03G234800	AT1G56220	1.09308	| Dormancy/auxin associated family protein | chr1:21043414-21044381 FORWARD LENGTH=109
Glyma.06G110400	AT4G36020	1.08707	CSDP1 | cold shock domain protein 1 | chr4:17043443-17044342 REVERSE LENGTH=299
Glyma.06G043700	AT5G43070	1.08684	WPP1 | WPP domain protein 1 | chr5:17289259-17289726 REVERSE LENGTH=155
Glyma.02G083400	AT1G76920	1.08576	| F-box family protein | chr1:28892295-28893419 FORWARD LENGTH=374
Glyma.03G215200	AT4G02350	1.07873	SEC15B | exocyst complex component sec15B | chr4:1038157-1040571 FORWARD LENGTH=787
Glyma.13G301200	AT4G28240	1.07353	| Wound-responsive family protein | chr4:13997979-13998239 REVERSE LENGTH=86
Glyma.09G069800	AT3G45310	1.07033	| Cysteine proteinases superfamily protein | chr3:16628704-16630473 REVERSE LENGTH=357
Glyma.09G034500	AT3G06590	1.06869	| basic helix-loop-helix (bHLH) DNA-binding superfamily protein | chr3:2054647-2055312 REVERSE LENGTH=221
Glyma.03G158100	AT3G54560	1.06776	HTA11 | histone H2A 11 | chr3:20196532-20197466 FORWARD LENGTH=136
Glyma.10G247400	AT3G22530	1.06257	| unknown protein; FUNCTIONS IN: molecular_function unknown; INVOLVED IN: biological_process unknown; LOCATED IN:
Glyma.17G237500	AT5G43070	1.06035	WPP1 | WPP domain protein 1 | chr5:17289259-17289726 REVERSE LENGTH=155
Glyma.16G160100	AT1G71780	1.05163	| unknown protein; FUNCTIONS IN: molecular_function unknown; INVOLVED IN: biological_process unknown; LOCATED IN:
Glyma.07G155500	AT2G38310	1.04725	PYL4, RCAR10 | PYR1-like 4 | chr2:16050251-16050874 FORWARD LENGTH=207
Glyma.13G090700	#N/A	1.04705	FAMILY NOT NAMED
Glyma.17G068100	AT4G16850	1.03134	| unknown protein; BEST Arabidopsis thaliana protein match is: unknown protein (TAIR:AT1G31130
Glyma.03G017400	AT2G06850	1.02948	EXGT-A1, EXT, XTH4 | xyloglucan endotransglucosylase/hydrolase 4 | chr2:2763619-2765490 FORWARD LENGTH=296
Glyma.14G050100	AT1G50640	1.02445	ERF3, ATERF3 | ethylene responsive element binding factor 3 | chr1:18757602-18758279 REVERSE LENGTH=225
Glyma.02G134100	AT2G03550	1.02379	| alpha/beta-Hydrolases superfamily protein | chr2:1077080-1078018 FORWARD LENGTH=312
Glyma.02G213900	AT2G01710	1.02015	| Chaperone DnaJ-domain superfamily protein | chr2:315836-316771 FORWARD LENGTH=311
Glyma.12G127600	AT1G06340	1.01272	| Plant Tudor-like protein | chr1:1933583-1933987 REVERSE LENGTH=134
Glyma.03G254700	AT2G04520	1.00802	| Nucleic acid-binding, OB-fold-like protein | chr2:1574802-1575239 REVERSE LENGTH=145
Glyma.04G252100	AT4G36020	1.00444	CSDP1 | cold shock domain protein 1 | chr4:17043443-17044342 REVERSE LENGTH=299
Glyma.17G145400	AT4G17500	-1.00021	ATERF-1, ERF-1 | ethylene responsive element binding factor 1 | chr4:9759405-9760211 FORWARD LENGTH=268
Glyma.02G047500	AT4G36020	-1.05319	CSDP1 | cold shock domain protein 1 | chr4:17043443-17044342 REVERSE LENGTH=299
Glyma.11G105900	AT2G21060	-1.07079	ATGRP2B, ATCSP4, GRP2B | glycine-rich protein 2B | chr2:9036983-9037588 REVERSE LENGTH=201
Glyma.04G220800	AT3G10960	-1.07996	ATAZG1, AZG1 | AZA-guanine resistant1 | chr3:3424986-3426725 REVERSE LENGTH=579
Glyma.03G020700	AT2G45590	-1.10615	| Protein kinase superfamily protein | chr2:18786725-18788776 FORWARD LENGTH=683
Glyma.01G206600	AT4G17500	-1.18863	ATERF-1, ERF-1 | ethylene responsive element binding factor 1 | chr4:9759405-9760211 FORWARD LENGTH=268
Glyma.20G200800	AT5G64816	-1.21753	| unknown protein; Has 35333 Blast hits to 34131 proteins in 2444 species: Archae - 798; Bacteria - 22429; Metazo
Glyma.04G004200	AT4G34980	-1.22023	SLP2 | subtilisin-like serine protease 2 | chr4:16656929-16659223 REVERSE LENGTH=764
Glyma.17G141200	AT4G16563	-1.25251	| Eukaryotic aspartyl protease family protein | chr4:9329933-9331432 REVERSE LENGTH=499
Glyma.15G198900	AT5G25280	-1.26565	| serine-rich protein-related | chr5:8773882-8774544 FORWARD LENGTH=220
Glyma.19G256800	AT1G01250	-1.30081	| Integrase-type DNA-binding superfamily protein | chr1:104731-105309 REVERSE LENGTH=192
Glyma.03G010200	AT4G11610	-1.31957	| C2 calcium/lipid-binding plant phosphoribosyltransferase family protein | chr4:7013956-7017846 REVERSE LENGTH=1
Glyma.12G207700	AT3G54680	-1.3888	proteophosphoglycan-related
Glyma.07G082600	AT2G45590	-1.44929	| Protein kinase superfamily protein | chr2:18786725-18788776 FORWARD LENGTH=683
Glyma.05G149700	AT4G14150	-1.47403	PAKRP1, KINESIN-12A | phragmoplast-associated kinesin-related protein 1 | chr4:8158645-8165008 REVERSE LENGTH=1292
Glyma.04G004900	AT2G21060	-1.61805	ATGRP2B, ATCSP4, GRP2B | glycine-rich protein 2B | chr2:9036983-9037588 REVERSE LENGTH=201
Glyma.13G014700	#N/A	-2.0116	FAMILY NOT NAMED
Glyma.06G243500	AT2G46370	-2.11474	JAR1 | Auxin-responsive GH3 family protein | chr2:19034233-19036369 FORWARD LENGTH=586
Glyma.18G107200	AT2G42900	-3.65564	| Plant basic secretory protein (BSP) family protein | chr2:17854599-17855429 FORWARD LENGTH=276
Glyma.12G185900	AT3G15040	inf#	| Protein of unknown function, DUF584 | chr3:5065445-5066176 REVERSE LENGTH=243
Glyma.19G197800	AT2G36026	inf#	| Ovate family protein | chr2:15127265-15127816 FORWARD LENGTH=183
184 genes (86.8%) were up-regulated, 28 genes (13.2%) were down-regulated
The total number of genes with 2-fold (or more) changes in GmFTL-RNAi compared to wild type is 212, which represents about 0.378% genes in soybean genome.
56,044 protein-coding loci and 88,647 transcripts have been predicted in Glycine max Wm82.a2.v1 (https://phytozome.jgi.doe.gov/pz/portal.html#!info?alias=Org_Gmax)
Localization of proteins	The number of proteins	The percentage
Chloroplast	89	0.42
Mitochondria	10	0.047
Others	113	0.533
